# Supplementary material for: Genetic Polymorphisms Associated with Lithium Response in Bipolar Disorder: An Integrative Review and In Silico Protein–Protein Interaction Analysis
Source: Pharmaceuticals (Basel). 2026 Mar 20;19(3):511. doi: 10.3390/ph19030511 (PMC13028772; doi:10.3390/ph19030511)
Supplement: Supplementary file 1 [file pharmaceuticals-19-00511-s001.zip]

Archive with 1 entries (1 files):
- pharmaceuticals-4201220-supplementary.pdf
